# Supplementary material for: Weekend Mortality in an Italian Hospital: Immediate versus Delayed Bedside Critical Care Treatment
Source: Int J Environ Res Public Health. 2022 Jan 11;19(2):767. doi: 10.3390/ijerph19020767 (PMC8776160; doi:10.3390/ijerph19020767)
Supplement: Supplementary file 1 [file ijerph-19-00767-s001.zip]

Archive with 1 entries (1 files):
- ijerph-1505950-supplementary.pdf
